# Supplementary material for: C. elegans model of riboflavin transporter deficiency (RTD) disorder reveals deficits in synaptic transmission and movement
Source: Genes Dis. 2023 Aug 8;11(4):101071. doi: 10.1016/j.gendis.2023.06.038 (PMC10955194; doi:10.1016/j.gendis.2023.06.038)
Supplement: Multimedia component 1 [file mmc1.zip]

Archive with 1 entries (1 files):
- gendis_1071_HIGHLI_2 23-556_mmc1.DOC
